# Supplementary material for: Distribution Characteristics and Source Analysis of Nitrogen and Phosphorus in Different Rivers in Two Water Period: A Case Study of Pi River and Shiting River in the Upper Reaches of Tuo River in China
Source: Int J Environ Res Public Health. 2022 Sep 29;19(19):12433. doi: 10.3390/ijerph191912433 (PMC9566003; doi:10.3390/ijerph191912433)
Supplement: Supplementary file 1 [file ijerph-19-12433-s001.zip]

Archive with 1 entries (1 files):
- ijerph-1921420 - supplementary.pdf
